# Supplementary material for: A competition model for prediction of admission scores of colleges and universities in Chinese college entrance examination
Source: PLoS One. 2022 Oct 28;17(10):e0274221. doi: 10.1371/journal.pone.0274221 (PMC9616212; doi:10.1371/journal.pone.0274221)
Supplement: S1 Dataset — (ZIP) [file pone.0274221.s001.zip]

Archive with 57 entries (32 files):
- Gaokao-Dataset/
- Gaokao-Dataset/.git/
- Gaokao-Dataset/.git/COMMIT_EDITMSG
- Gaokao-Dataset/.git/HEAD
- Gaokao-Dataset/.git/config
- Gaokao-Dataset/.git/description
- Gaokao-Dataset/.git/hooks/
- Gaokao-Dataset/.git/hooks/applypatch-msg.sample
- Gaokao-Dataset/.git/hooks/commit-msg.sample
- Gaokao-Dataset/.git/hooks/post-update.sample
- Gaokao-Dataset/.git/hooks/pre-applypatch.sample
- Gaokao-Dataset/.git/hooks/pre-commit.sample
- Gaokao-Dataset/.git/hooks/pre-push.sample
- Gaokao-Dataset/.git/hooks/pre-rebase.sample
- Gaokao-Dataset/.git/hooks/prepare-commit-msg.sample
- Gaokao-Dataset/.git/hooks/update.sample
- Gaokao-Dataset/.git/index
- Gaokao-Dataset/.git/info/
- Gaokao-Dataset/.git/info/exclude
- Gaokao-Dataset/.git/logs/
- Gaokao-Dataset/.git/logs/HEAD
- Gaokao-Dataset/.git/logs/refs/
- Gaokao-Dataset/.git/logs/refs/heads/
- Gaokao-Dataset/.git/logs/refs/heads/master
- Gaokao-Dataset/.git/logs/refs/remotes/
- Gaokao-Dataset/.git/logs/refs/remotes/origin/
- Gaokao-Dataset/.git/logs/refs/remotes/origin/master
- Gaokao-Dataset/.git/objects/
- Gaokao-Dataset/.git/objects/0c/
- Gaokao-Dataset/.git/objects/0c/3fdb0ab37ed55f9e19d9a55b2f3b19e78ea209
- Gaokao-Dataset/.git/objects/17/
- Gaokao-Dataset/.git/objects/17/330ea2ea6c9c399ff4d5421f3e4b683e550e13
- Gaokao-Dataset/.git/objects/44/
- Gaokao-Dataset/.git/objects/44/689ca1105202b12838a3c89642612fda0a7358
- Gaokao-Dataset/.git/objects/5e/
- Gaokao-Dataset/.git/objects/5e/ff01424056e036dcf380c7d8880c54ca12121d
- Gaokao-Dataset/.git/objects/63/
- Gaokao-Dataset/.git/objects/63/14392a380666805f250fd98dc7f3c8eaae73bc
- Gaokao-Dataset/.git/objects/8a/
- Gaokao-Dataset/.git/objects/8a/0c2a8eb7ee88b0b3069ada0e5ea8ecdfa248bd
- Gaokao-Dataset/.git/objects/cc/
- Gaokao-Dataset/.git/objects/cc/24e603f4bcba08fff1e992a2ad47c9890722e6
- Gaokao-Dataset/.git/objects/ef/
- Gaokao-Dataset/.git/objects/ef/5b12c6c3a2744364fe82a324c27074282a25f2
- Gaokao-Dataset/.git/objects/info/
- Gaokao-Dataset/.git/objects/pack/
- Gaokao-Dataset/.git/refs/
- Gaokao-Dataset/.git/refs/heads/
- Gaokao-Dataset/.git/refs/heads/master
- Gaokao-Dataset/.git/refs/remotes/
- Gaokao-Dataset/.git/refs/remotes/origin/
- Gaokao-Dataset/.git/refs/remotes/origin/master
- Gaokao-Dataset/.git/refs/tags/
- Gaokao-Dataset/2017-1A.xlsx
- Gaokao-Dataset/2018-1A.xlsx
- Gaokao-Dataset/2019-1A.xlsx
- Gaokao-Dataset/2020-1A.xlsx
