# Supplementary material for: A competition model for prediction of admission scores of colleges and universities in Chinese college entrance examination
Source: PLoS One. 2022 Oct 28;17(10):e0274221. doi: 10.1371/journal.pone.0274221 (PMC9616212; doi:10.1371/journal.pone.0274221)
Supplement: S1 Dataset — (ZIP) [file pone.0274221.s001.zip › Gaokao-Dataset/2017-1A.xlsx]

## Sheet: Sheet1
院校代码	院校名称	科类	计划性质	最低分
1001	北京大学	文史	统招	621.115
1002	中国人民大学	文史	统招	609.122
1003	清华大学	文史	统招	645
1004	北京交通大学	文史	统招	571.113
1006	北京航空航天大学	文史	统招	584.104
1007	北京理工大学	文史	统招	575.116
1008	北京科技大学	文史	统招	561.109
1010	北京化工大学	文史	统招	554.11
1013	北京邮电大学	文史	统招	573.104
1018	中国农业大学	文史	统招	572.11
1020	北京林业大学	文史	统招	560.108
1023	北京中医药大学	文史	统招	564.108
1027	北京外国语大学	文史	统招	590
1028	北京第二外国语学院	文史	统招	558.115
1029	北京语言大学	文史	统招	563
1030	中国传媒大学	文史	统招	579.107
1031	中央财经大学	文史	统招	583.105
1032	对外经济贸易大学	文史	统招	589.105
1038	北京体育大学	文史	统招	545.109
1039	中央民族大学	文史	统招	570.109
1040	中国政法大学	文史	统招	584.109
1041	华北电力大学(北京)	文史	统招	556.097
1048	中国矿业大学(北京)	文史	统招	552.108
1049	中国石油大学(北京)	文史	统招	553.11
1050	中国地质大学(北京)	文史	统招	551.116
1072	南开大学	文史	统招	588.112
1079	天津医科大学	文史	统招	541.116
1087	河北工业大学	文史	统招	541.111
1119	华北电力大学(保定)	文史	统招	547.095
1139	燕山大学	文史	统招	542.102
1200	东北大学秦皇岛分校	文史	统招	550.109
1206	内蒙古大学	文史	统招	522.101
1251	辽宁大学	文史	统招	551.105
1256	东北大学	文史	统招	557.102
1262	大连海事大学	文史	统招	549.107
1266	沈阳农业大学	文史	统招	519.117
1280	东北财经大学	文史	统招	565.097
1333	吉林大学	文史	统招	569.111
1334	延边大学	文史	统招	520.101
1342	东北师范大学	文史	统招	553.105
1378	哈尔滨工业大学	文史	统招	564.107
1385	东北农业大学	文史	统招	529.102
1386	东北林业大学	文史	统招	538.094
1387	哈尔滨医科大学	文史	统招	533.102
1446	复旦大学	文史	统招	611.113
1447	同济大学	文史	统招	583.101
1448	上海交通大学	文史	统招	618.119
1458	华东师范大学	文史	统招	583.108
1460	上海外国语大学	文史	统招	581.103
1461	上海财经大学	文史	统招	590.103
1465	华东政法大学	文史	统招	568.103
1467	上海大学	文史	统招	568.104
1490	南京大学	文史	统招	606.101
1491	苏州大学	文史	统招	564.112
1492	东南大学	文史	统招	578.11
1493	南京航空航天大学	文史	统招	562.11
1496	中国矿业大学	文史	统招	543.106
1500	河海大学	文史	统招	557
1501	江南大学	文史	统招	553.098
1503	江苏大学	文史	统招	545.111
1504	南京信息工程大学	文史	统招	541.11
1508	南京农业大学	文史	统招	553.104
1512	中国药科大学	文史	统招	549.111
1513	南京师范大学	文史	统招	562.111
1603	中国人民大学(苏州校区)	文史	统招	570.113
1607	浙江大学	文史	统招	601.113
1679	安徽大学	文史	统招	551.117
1681	合肥工业大学	文史	统招	533.093
1768	合肥工业大学(宣城校区)	文史	统招	530.102
1770	厦门大学	文史	统招	586.115
1772	福州大学	文史	统招	551.105
1824	南昌大学	文史	统招	549.107
1894	山东大学	文史	统招	573.115
1895	中国海洋大学	文史	统招	563.116
2000	山东大学威海分校	文史	统招	562.117
2003	郑州大学	文史	统招	551.113
2096	武汉大学	文史	统招	594.111
2101	中国地质大学(武汉)	文史	统招	554.112
2104	武汉理工大学	文史	统招	550.109
2106	华中农业大学	文史	统招	548.115
2108	华中师范大学	文史	统招	559.111
2115	中南财经政法大学	文史	统招	570.109
2185	湘潭大学	文史	统招	541.109
2187	湖南大学	文史	统招	571.104
2188	中南大学	文史	统招	568.12
2194	湖南师范大学	文史	统招	551.11
2283	中山大学	文史	统招	585.105
2284	暨南大学	文史	统招	568.104
2286	华南理工大学	文史	统招	566.113
2287	华南农业大学	文史	统招	536.111
2293	华南师范大学	文史	统招	556.11
2318	广东外语外贸大学	文史	统招	557.098
2323	南方医科大学	文史	统招	539.113
2429	海南大学	文史	统招	535.102
2440	重庆大学	文史	统招	573.109
2444	西南大学	文史	统招	560.113
2450	西南政法大学	文史	统招	564.106
2479	四川大学	文史	统招	579.108
2480	西南交通大学	文史	统招	553.108
2481	电子科技大学	文史	统招	557.113
2502	西南财经大学	文史	统招	573.103
2555	贵州大学	文史	统招	533.103
2605	云南大学	文史	统招	547
2664	西北大学	文史	统招	559.111
2665	西安交通大学	文史	统招	579.104
2666	西北工业大学	文史	统招	552.116
2668	西安电子科技大学	文史	统招	545.111
2673	陕西科技大学	文史	统招	532.109
2675	长安大学	文史	统招	553
2676	西北农林科技大学	文史	统招	549.099
2678	陕西师范大学	文史	统招	560.113
2733	兰州大学	文史	统招	556.108
2788	宁夏大学	文史	统招	527.105
2805	石河子大学	文史	统招	518.094
6001	山西大学	文史	统招	520.105
6003	中北大学	文史	统招	519.109
6004	太原理工大学	文史	统招	522.093
6005	山西农业大学	文史	统招	518.099
6015	山西财经大学	文史	统招	541.106
1001	北京大学	理工	统招	646
1002	中国人民大学	理工	统招	621.126
1003	清华大学	理工	统招	646.134
1004	北京交通大学	理工	统招	566.114
1005	北京工业大学	理工	统招	550.131
1006	北京航空航天大学	理工	统招	612.122
1007	北京理工大学	理工	统招	593.113
1008	北京科技大学	理工	统招	551.117
1010	北京化工大学	理工	统招	541
1013	北京邮电大学	理工	统招	580.12
1018	中国农业大学	理工	统招	555.109
1020	北京林业大学	理工	统招	540.103
1022	首都医科大学	理工	统招	578.123
1023	北京中医药大学	理工	统招	534.108
1027	北京外国语大学	理工	统招	582.111
1028	北京第二外国语学院	理工	统招	537.117
1029	北京语言大学	理工	统招	536.109
1030	中国传媒大学	理工	统招	558.118
1031	中央财经大学	理工	统招	593.134
1032	对外经济贸易大学	理工	统招	596
1038	北京体育大学	理工	统招	517.105
1039	中央民族大学	理工	统招	554.114
1040	中国政法大学	理工	统招	580.102
1041	华北电力大学(北京)	理工	统招	549.111
1048	中国矿业大学(北京)	理工	统招	531.112
1049	中国石油大学(北京)	理工	统招	533.115
1050	中国地质大学(北京)	理工	统招	534.127
1069	北京大学医学部	理工	统招	618.122
1071	北京邮电大学(宏福校区)	理工	统招	544.107
1072	南开大学	理工	统招	596.132
1073	天津大学	理工	统招	580.111
1079	天津医科大学	理工	统招	549.114
1080	天津中医药大学	理工	统招	543.115
1087	河北工业大学	理工	统招	537.103
1119	华北电力大学(保定)	理工	统招	543.109
1125	河北医科大学	理工	统招	557.118
1139	燕山大学	理工	统招	523.125
1200	东北大学秦皇岛分校	理工	统招	533.117
1206	内蒙古大学	理工	统招	499.103
1251	辽宁大学	理工	统招	527.105
1252	大连理工大学	理工	统招	569.113
1256	东北大学	理工	统招	550.112
1262	大连海事大学	理工	统招	532.103
1266	沈阳农业大学	理工	统招	481.089
1268	中国医科大学	理工	统招	538.104
1270	大连医科大学	理工	统招	574.123
1280	东北财经大学	理工	统招	546.099
1330	大连理工大学(盘锦校区)	理工	统招	537.099
1333	吉林大学	理工	统招	550.105
1334	延边大学	理工	统招	489.084
1342	东北师范大学	理工	统招	528.103
1378	哈尔滨工业大学	理工	统招	577.115
1380	哈尔滨工程大学	理工	统招	539.102
1382	东北石油大学	理工	统招	481.087
1385	东北农业大学	理工	统招	489.097
1386	东北林业大学	理工	统招	497.102
1387	哈尔滨医科大学	理工	统招	527.108
1446	复旦大学	理工	统招	638.132
1447	同济大学	理工	统招	606.13
1448	上海交通大学	理工	统招	642.145
1449	华东理工大学	理工	统招	557.123
1452	东华大学	理工	统招	546.106
1458	华东师范大学	理工	统招	581.13
1460	上海外国语大学	理工	统招	576.098
1461	上海财经大学	理工	统招	602.134
1465	华东政法大学	理工	统招	545.115
1467	上海大学	理工	统招	557.103
1488	复旦大学医学院	理工	统招	631.135
1489	上海交通大学医学院	理工	统招	619.131
1490	南京大学	理工	统招	619.141
1491	苏州大学	理工	统招	546.121
1492	东南大学	理工	统招	583.112
1493	南京航空航天大学	理工	统招	562.12
1494	南京理工大学	理工	统招	555.105
1496	中国矿业大学	理工	统招	522.114
1500	河海大学	理工	统招	543.107
1501	江南大学	理工	统招	538.11
1503	江苏大学	理工	统招	518.116
1504	南京信息工程大学	理工	统招	522.116
1508	南京农业大学	理工	统招	523.115
1512	中国药科大学	理工	统招	535.108
1513	南京师范大学	理工	统招	539.112
1603	中国人民大学(苏州校区)	理工	统招	578.135
1607	浙江大学	理工	统招	624.136
1677	浙江大学医学院	理工	统招	591.122
1679	安徽大学	理工	统招	529.103
1680	中国科学技术大学	理工	统招	621
1681	合肥工业大学	理工	统招	532.11
1768	合肥工业大学(宣城校区)	理工	统招	521.117
1770	厦门大学	理工	统招	586.126
1772	福州大学	理工	统招	534.112
1824	南昌大学	理工	统招	528.101
1894	山东大学	理工	统招	562.116
1895	中国海洋大学	理工	统招	548.119
1897	中国石油大学(华东)	理工	统招	527.105
1998	北京交通大学(威海校区)	理工	统招	516.103
1999	哈尔滨工业大学(威海)	理工	统招	548.132
2000	山东大学威海分校	理工	统招	548.095
2003	郑州大学	理工	统招	531.1
2096	武汉大学	理工	统招	591.106
2097	华中科技大学	理工	统招	583.127
2101	中国地质大学(武汉)	理工	统招	529.11
2104	武汉理工大学	理工	统招	545.104
2106	华中农业大学	理工	统招	521.11
2108	华中师范大学	理工	统招	545.101
2115	中南财经政法大学	理工	统招	557.125
2185	湘潭大学	理工	统招	515.102
2187	湖南大学	理工	统招	559.112
2188	中南大学	理工	统招	563.093
2194	湖南师范大学	理工	统招	529.106
2283	中山大学	理工	统招	581.115
2284	暨南大学	理工	统招	547.126
2286	华南理工大学	理工	统招	576
2287	华南农业大学	理工	统招	494.105
2291	广州中医药大学	理工	统招	548.127
2293	华南师范大学	理工	统招	532.106
2318	广东外语外贸大学	理工	统招	532.098
2323	南方医科大学	理工	统招	549.104
2377	广西大学	理工	统招	505.094
2381	广西医科大学	理工	统招	532.106
2429	海南大学	理工	统招	500.113
2440	重庆大学	理工	统招	565.128
2444	西南大学	理工	统招	536.095
2450	西南政法大学	理工	统招	543.122
2479	四川大学	理工	统招	569.131
2480	西南交通大学	理工	统招	549.102
2481	电子科技大学	理工	统招	577.124
2489	四川农业大学	理工	统招	492.11
2492	成都中医药大学	理工	统招	538.108
2502	西南财经大学	理工	统招	562.109
2553	电子科技大学(沙河校区)	理工	统招	540.115
2555	贵州大学	理工	统招	501.115
2605	云南大学	理工	统招	521.088
2664	西北大学	理工	统招	542.113
2665	西安交通大学	理工	统招	599
2666	西北工业大学	理工	统招	572.123
2668	西安电子科技大学	理工	统招	558.112
2673	陕西科技大学	理工	统招	509.103
2675	长安大学	理工	统招	538.1
2676	西北农林科技大学	理工	统招	528.1
2678	陕西师范大学	理工	统招	541.106
2733	兰州大学	理工	统招	542.101
2777	青海大学	理工	统招	490.099
2788	宁夏大学	理工	统招	495
2805	石河子大学	理工	统招	481.079
2837	中国石油大学(北京)克拉玛依校区	理工	统招	482.103
6001	山西大学	理工	统招	492.119
6003	中北大学	理工	统招	481
6004	太原理工大学	理工	统招	503.106
6005	山西农业大学	理工	统招	481
6006	山西医科大学	理工	统招	536.117
6015	山西财经大学	理工	统招	525.104
