# Supplementary material for: A competition model for prediction of admission scores of colleges and universities in Chinese college entrance examination
Source: PLoS One. 2022 Oct 28;17(10):e0274221. doi: 10.1371/journal.pone.0274221 (PMC9616212; doi:10.1371/journal.pone.0274221)
Supplement: S1 Dataset — (ZIP) [file pone.0274221.s001.zip › Gaokao-Dataset/2018-1A.xlsx]

## Sheet: Sheet1
院校代码	院校名称	科类	计划性质	最低分
1001	北京大学	文史	统招	644.125
1002	中国人民大学	文史	统招	635.125
1003	清华大学	文史	统招	650.124
1004	北京交通大学	文史	统招	599.118
1006	北京航空航天大学	文史	统招	612.115
1007	北京理工大学	文史	统招	604.127
1008	北京科技大学	文史	统招	592.113
1010	北京化工大学	文史	统招	581.119
1013	北京邮电大学	文史	统招	591.114
1018	中国农业大学	文史	统招	601.118
1020	北京林业大学	文史	统招	589.111
1023	北京中医药大学	文史	统招	585.113
1027	北京外国语大学	文史	统招	598.114
1028	北京第二外国语学院	文史	统招	585.121
1029	北京语言大学	文史	统招	590.123
1030	中国传媒大学	文史	统招	605.12
1031	中央财经大学	文史	统招	609.123
1032	对外经济贸易大学	文史	统招	613.121
1038	北京体育大学	文史	统招	578.11
1039	中央民族大学	文史	统招	598.112
1040	中国政法大学	文史	统招	609.122
1041	华北电力大学(北京)	文史	统招	587.104
1048	中国矿业大学(北京)	文史	统招	583.108
1049	中国石油大学(北京)	文史	统招	586.118
1050	中国地质大学(北京)	文史	统招	584
1072	南开大学	文史	统招	616.12
1073	天津大学	文史	统招	610.107
1079	天津医科大学	文史	统招	579.11
1087	河北工业大学	文史	统招	576.11
1119	华北电力大学(保定)	文史	统招	576.119
1139	燕山大学	文史	统招	572.11
1200	东北大学秦皇岛分校	文史	统招	582.116
1206	内蒙古大学	文史	统招	559.105
1251	辽宁大学	文史	统招	579.115
1256	东北大学	文史	统招	588.119
1262	大连海事大学	文史	统招	576.105
1280	东北财经大学	文史	统招	586.124
1333	吉林大学	文史	统招	597.105
1334	延边大学	文史	统招	550.109
1342	东北师范大学	文史	统招	582.124
1378	哈尔滨工业大学	文史	统招	596.113
1385	东北农业大学	文史	统招	563.118
1386	东北林业大学	文史	统招	569.114
1387	哈尔滨医科大学	文史	统招	557.114
1446	复旦大学	文史	统招	637.12
1447	同济大学	文史	统招	612.122
1448	上海交通大学	文史	统招	644.125
1458	华东师范大学	文史	统招	611.115
1460	上海外国语大学	文史	统招	609.116
1461	上海财经大学	文史	统招	616.116
1465	华东政法大学	文史	统招	593.11
1467	上海大学	文史	统招	597.117
1490	南京大学	文史	统招	630.118
1491	苏州大学	文史	统招	594.11
1492	东南大学	文史	统招	608.113
1493	南京航空航天大学	文史	统招	590.115
1496	中国矿业大学	文史	统招	577.105
1500	河海大学	文史	统招	587.115
1501	江南大学	文史	统招	584.111
1503	江苏大学	文史	统招	575.114
1504	南京信息工程大学	文史	统招	575.113
1508	南京农业大学	文史	统招	581.123
1512	中国药科大学	文史	统招	581.113
1513	南京师范大学	文史	统招	592.115
1603	中国人民大学(苏州校区)	文史	统招	599.108
1607	浙江大学	文史	统招	628.127
1679	安徽大学	文史	统招	581.12
1681	合肥工业大学	文史	统招	572.113
1768	合肥工业大学(宣城校区)	文史	统招	565.115
1770	厦门大学	文史	统招	614.123
1772	福州大学	文史	统招	581.118
1824	南昌大学	文史	统招	579.111
1894	山东大学	文史	统招	602.116
1895	中国海洋大学	文史	统招	592.117
2000	山东大学威海分校	文史	统招	592.11
2003	郑州大学	文史	统招	583.123
2014	河南大学	文史	统招	561.099
2096	武汉大学	文史	统招	624.115
2101	中国地质大学(武汉)	文史	统招	582.118
2104	武汉理工大学	文史	统招	580.121
2106	华中农业大学	文史	统招	578.127
2108	华中师范大学	文史	统招	592.111
2115	中南财经政法大学	文史	统招	598.12
2185	湘潭大学	文史	统招	573.104
2187	湖南大学	文史	统招	600.106
2188	中南大学	文史	统招	598.117
2194	湖南师范大学	文史	统招	582.119
2283	中山大学	文史	统招	615.11
2284	暨南大学	文史	统招	593.129
2286	华南理工大学	文史	统招	598.118
2287	华南农业大学	文史	统招	570.111
2291	广州中医药大学	文史	统招	592.118
2293	华南师范大学	文史	统招	586.121
2318	广东外语外贸大学	文史	统招	585.117
2323	南方医科大学	文史	统招	567.116
2429	海南大学	文史	统招	572.109
2440	重庆大学	文史	统招	603.114
2444	西南大学	文史	统招	590.125
2450	西南政法大学	文史	统招	590.124
2479	四川大学	文史	统招	610.109
2480	西南交通大学	文史	统招	584.117
2481	电子科技大学	文史	统招	591.123
2502	西南财经大学	文史	统招	596.107
2555	贵州大学	文史	统招	571.116
2605	云南大学	文史	统招	580
2664	西北大学	文史	统招	587.122
2665	西安交通大学	文史	统招	606.121
2666	西北工业大学	文史	统招	589.114
2668	西安电子科技大学	文史	统招	579.115
2673	陕西科技大学	文史	统招	566.11
2675	长安大学	文史	统招	581.115
2676	西北农林科技大学	文史	统招	580.109
2678	陕西师范大学	文史	统招	588
2733	兰州大学	文史	统招	585.11
2788	宁夏大学	文史	统招	559.105
2805	石河子大学	文史	统招	546
6001	山西大学	文史	统招	554.107
6003	中北大学	文史	统招	551.104
6004	太原理工大学	文史	统招	556.113
6005	山西农业大学	文史	统招	548.116
6015	山西财经大学	文史	统招	570.108
6016	山西中医药大学	文史	统招	561.114
1001	北京大学	理工	统招	677.145
1002	中国人民大学	理工	统招	654.138
1003	清华大学	理工	统招	675.141
1004	北京交通大学	理工	统招	603.132
1005	北京工业大学	理工	统招	590.12
1006	北京航空航天大学	理工	统招	648.136
1007	北京理工大学	理工	统招	631.135
1008	北京科技大学	理工	统招	593.121
1010	北京化工大学	理工	统招	581.12
1013	北京邮电大学	理工	统招	616.129
1018	中国农业大学	理工	统招	598.137
1020	北京林业大学	理工	统招	579.12
1022	首都医科大学	理工	统招	611.132
1023	北京中医药大学	理工	统招	571.117
1025	首都师范大学	理工	统招	580.125
1027	北京外国语大学	理工	统招	613.128
1028	北京第二外国语学院	理工	统招	574.127
1029	北京语言大学	理工	统招	575.109
1030	中国传媒大学	理工	统招	594.111
1031	中央财经大学	理工	统招	624.126
1032	对外经济贸易大学	理工	统招	635.143
1038	北京体育大学	理工	统招	560.125
1039	中央民族大学	理工	统招	592.121
1040	中国政法大学	理工	统招	610
1041	华北电力大学(北京)	理工	统招	592.125
1048	中国矿业大学(北京)	理工	统招	570.117
1049	中国石油大学(北京)	理工	统招	571.111
1050	中国地质大学(北京)	理工	统招	572.112
1069	北京大学医学部	理工	统招	655.146
1071	北京邮电大学(宏福校区)	理工	统招	587.127
1072	南开大学	理工	统招	633.125
1073	天津大学	理工	统招	622.139
1075	天津工业大学	理工	统招	546.114
1079	天津医科大学	理工	统招	590.13
1080	天津中医药大学	理工	统招	569.127
1087	河北工业大学	理工	统招	577.111
1119	华北电力大学(保定)	理工	统招	582.121
1125	河北医科大学	理工	统招	593.106
1139	燕山大学	理工	统招	564.096
1200	东北大学秦皇岛分校	理工	统招	574.127
1206	内蒙古大学	理工	统招	542.121
1251	辽宁大学	理工	统招	568.121
1252	大连理工大学	理工	统招	608.129
1256	东北大学	理工	统招	586.117
1262	大连海事大学	理工	统招	571.113
1266	沈阳农业大学	理工	统招	516
1268	中国医科大学	理工	统招	576
1270	大连医科大学	理工	统招	609.118
1280	东北财经大学	理工	统招	585.135
1330	大连理工大学(盘锦校区)	理工	统招	577.122
1333	吉林大学	理工	统招	593.125
1334	延边大学	理工	统招	535
1342	东北师范大学	理工	统招	572.111
1378	哈尔滨工业大学	理工	统招	616
1380	哈尔滨工程大学	理工	统招	580.124
1382	东北石油大学	理工	统招	521.103
1385	东北农业大学	理工	统招	533.117
1386	东北林业大学	理工	统招	543.099
1387	哈尔滨医科大学	理工	统招	568.117
1446	复旦大学	理工	统招	666.144
1447	同济大学	理工	统招	645.129
1448	上海交通大学	理工	统招	672.142
1449	华东理工大学	理工	统招	595.147
1452	东华大学	理工	统招	584.127
1456	上海海洋大学	理工	统招	538.103
1457	上海中医药大学	理工	统招	569.114
1458	华东师范大学	理工	统招	617.121
1460	上海外国语大学	理工	统招	612
1461	上海财经大学	理工	统招	633.145
1465	华东政法大学	理工	统招	584.116
1467	上海大学	理工	统招	597.123
1488	复旦大学医学院	理工	统招	659.143
1489	上海交通大学医学院	理工	统招	658.144
1490	南京大学	理工	统招	655.133
1491	苏州大学	理工	统招	586.128
1492	东南大学	理工	统招	624
1493	南京航空航天大学	理工	统招	598.124
1494	南京理工大学	理工	统招	594.123
1496	中国矿业大学	理工	统招	566.102
1499	南京邮电大学	理工	统招	573.122
1500	河海大学	理工	统招	583.121
1501	江南大学	理工	统招	579.111
1502	南京林业大学	理工	统招	545
1503	江苏大学	理工	统招	559.12
1504	南京信息工程大学	理工	统招	566.115
1508	南京农业大学	理工	统招	565.114
1512	中国药科大学	理工	统招	574.121
1513	南京师范大学	理工	统招	576.131
1603	中国人民大学(苏州校区)	理工	统招	620.133
1607	浙江大学	理工	统招	658.133
1635	宁波大学	理工	统招	562.115
1677	浙江大学医学院	理工	统招	648.129
1679	安徽大学	理工	统招	570.112
1680	中国科学技术大学	理工	统招	657.144
1681	合肥工业大学	理工	统招	572.125
1768	合肥工业大学(宣城校区)	理工	统招	564.111
1770	厦门大学	理工	统招	613.131
1772	福州大学	理工	统招	573.123
1824	南昌大学	理工	统招	567.131
1894	山东大学	理工	统招	603.143
1895	中国海洋大学	理工	统招	588.119
1897	中国石油大学(华东)	理工	统招	567.117
1998	北京交通大学(威海校区)	理工	统招	556.121
1999	哈尔滨工业大学(威海)	理工	统招	590.113
2000	山东大学威海分校	理工	统招	586.125
2003	郑州大学	理工	统招	573.118
2014	河南大学	理工	统招	532.112
2096	武汉大学	理工	统招	629.141
2097	华中科技大学	理工	统招	627.13
2101	中国地质大学(武汉)	理工	统招	570.118
2104	武汉理工大学	理工	统招	585.118
2106	华中农业大学	理工	统招	563.11
2108	华中师范大学	理工	统招	586.119
2115	中南财经政法大学	理工	统招	595
2185	湘潭大学	理工	统招	558
2187	湖南大学	理工	统招	600.117
2188	中南大学	理工	统招	605.116
2194	湖南师范大学	理工	统招	568.117
2283	中山大学	理工	统招	619.135
2284	暨南大学	理工	统招	584.133
2286	华南理工大学	理工	统招	615
2287	华南农业大学	理工	统招	539.101
2291	广州中医药大学	理工	统招	583.11
2293	华南师范大学	理工	统招	572.123
2318	广东外语外贸大学	理工	统招	568.122
2323	南方医科大学	理工	统招	578.127
2377	广西大学	理工	统招	547.106
2381	广西医科大学	理工	统招	564.129
2429	海南大学	理工	统招	547.106
2440	重庆大学	理工	统招	609.118
2444	西南大学	理工	统招	577.12
2450	西南政法大学	理工	统招	583.114
2479	四川大学	理工	统招	611.131
2480	西南交通大学	理工	统招	587.136
2481	电子科技大学	理工	统招	618.133
2483	成都理工大学	理工	统招	552
2489	四川农业大学	理工	统招	538.1
2502	西南财经大学	理工	统招	600.134
2553	电子科技大学(沙河校区)	理工	统招	592.119
2555	贵州大学	理工	统招	546.114
2605	云南大学	理工	统招	566.122
2664	西北大学	理工	统招	582.12
2665	西安交通大学	理工	统招	637.139
2666	西北工业大学	理工	统招	613.13
2668	西安电子科技大学	理工	统招	600.12
2673	陕西科技大学	理工	统招	548.116
2675	长安大学	理工	统招	576.107
2676	西北农林科技大学	理工	统招	567.129
2678	陕西师范大学	理工	统招	577.118
2733	兰州大学	理工	统招	583.133
2777	青海大学	理工	统招	533.103
2788	宁夏大学	理工	统招	542.108
2802	新疆大学	理工	统招	535.134
2805	石河子大学	理工	统招	516
2837	中国石油大学(北京)克拉玛依校区	理工	统招	516
2867	空军军医大学	理工	统招	595.108
6001	山西大学	理工	统招	536.113
6003	中北大学	理工	统招	516
6004	太原理工大学	理工	统招	548
6005	山西农业大学	理工	统招	516
6006	山西医科大学	理工	统招	573.121
6015	山西财经大学	理工	统招	558.107
6016	山西中医药大学	理工	统招	559.109
