# Supplementary material for: A competition model for prediction of admission scores of colleges and universities in Chinese college entrance examination
Source: PLoS One. 2022 Oct 28;17(10):e0274221. doi: 10.1371/journal.pone.0274221 (PMC9616212; doi:10.1371/journal.pone.0274221)
Supplement: S1 Dataset — (ZIP) [file pone.0274221.s001.zip › Gaokao-Dataset/2019-1A.xlsx]

## Sheet: Sheet1
院校代码	院校名称	科类	计划性质	最低分
1001	北京大学	文史	统招	632.127
1002	中国人民大学	文史	统招	622.126
1003	清华大学	文史	统招	644.13
1004	北京交通大学	文史	统招	587.125
1007	北京理工大学	文史	统招	593.117
1008	北京科技大学	文史	统招	578.128
1010	北京化工大学	文史	统招	569.113
1013	北京邮电大学	文史	统招	584.129
1018	中国农业大学	文史	统招	589.125
1020	北京林业大学	文史	统招	577.121
1023	北京中医药大学	文史	统招	562.125
1024	北京师范大学	文史	统招	603.119
1027	北京外国语大学	文史	统招	594.12
1028	北京第二外国语学院	文史	统招	574.123
1029	北京语言大学	文史	统招	570.114
1030	中国传媒大学	文史	统招	591.125
1031	中央财经大学	文史	统招	599.118
1032	对外经济贸易大学	文史	统招	600.123
1038	北京体育大学	文史	统招	569.112
1039	中央民族大学	文史	统招	584.118
1040	中国政法大学	文史	统招	598.114
1041	华北电力大学(北京)	文史	统招	577.122
1048	中国矿业大学(北京)	文史	统招	569.121
1049	中国石油大学(北京)	文史	统招	567.117
1050	中国地质大学(北京)	文史	统招	576.122
1072	南开大学	文史	统招	604.123
1073	天津大学	文史	统招	598.126
1079	天津医科大学	文史	统招	568.118
1087	河北工业大学	文史	统招	566.126
1119	华北电力大学(保定)	文史	统招	567.122
1139	燕山大学	文史	统招	560.113
1200	东北大学秦皇岛分校	文史	统招	573.116
1206	内蒙古大学	文史	统招	554.121
1251	辽宁大学	文史	统招	568.121
1256	东北大学	文史	统招	576.119
1262	大连海事大学	文史	统招	567.118
1280	东北财经大学	文史	统招	574.124
1333	吉林大学	文史	统招	587.124
1334	延边大学	文史	统招	549.12
1342	东北师范大学	文史	统招	572.124
1378	哈尔滨工业大学	文史	统招	582.116
1385	东北农业大学	文史	统招	557.113
1386	东北林业大学	文史	统招	561.124
1387	哈尔滨医科大学	文史	统招	543.114
1446	复旦大学	文史	统招	625.126
1447	同济大学	文史	统招	601.127
1448	上海交通大学	文史	统招	630.116
1458	华东师范大学	文史	统招	600.116
1460	上海外国语大学	文史	统招	594.116
1461	上海财经大学	文史	统招	595.124
1465	华东政法大学	文史	统招	583.119
1467	上海大学	文史	统招	588.125
1490	南京大学	文史	统招	619.122
1491	苏州大学	文史	统招	583.127
1492	东南大学	文史	统招	598.11
1493	南京航空航天大学	文史	统招	579.127
1496	中国矿业大学	文史	统招	566.12
1500	河海大学	文史	统招	574.12
1501	江南大学	文史	统招	572.121
1503	江苏大学	文史	统招	564.121
1504	南京信息工程大学	文史	统招	564.125
1508	南京农业大学	文史	统招	570.123
1511	南京中医药大学	文史	统招	580.122
1512	中国药科大学	文史	统招	570.128
1513	南京师范大学	文史	统招	582.129
1603	中国人民大学(苏州校区)	文史	统招	590.126
1607	浙江大学	文史	统招	616.125
1679	安徽大学	文史	统招	571.122
1681	合肥工业大学	文史	统招	563.117
1768	合肥工业大学(宣城校区)	文史	统招	560.126
1770	厦门大学	文史	统招	601.12
1772	福州大学	文史	统招	571.118
1824	南昌大学	文史	统招	568.112
1894	山东大学	文史	统招	591.128
1895	中国海洋大学	文史	统招	583.11
2000	山东大学威海分校	文史	统招	580.122
2003	郑州大学	文史	统招	573.117
2014	河南大学	文史	统招	555.119
2096	武汉大学	文史	统招	610.127
2101	中国地质大学(武汉)	文史	统招	569.117
2104	武汉理工大学	文史	统招	571.117
2106	华中农业大学	文史	统招	569.129
2108	华中师范大学	文史	统招	578.122
2115	中南财经政法大学	文史	统招	585.123
2185	湘潭大学	文史	统招	562.117
2187	湖南大学	文史	统招	589.123
2188	中南大学	文史	统招	589.118
2194	湖南师范大学	文史	统招	572.129
2283	中山大学	文史	统招	603.119
2284	暨南大学	文史	统招	578.111
2286	华南理工大学	文史	统招	587.121
2287	华南农业大学	文史	统招	558.122
2291	广州中医药大学	文史	统招	586.118
2293	华南师范大学	文史	统招	574.118
2318	广东外语外贸大学	文史	统招	568.114
2323	南方医科大学	文史	统招	559.123
2429	海南大学	文史	统招	564.112
2440	重庆大学	文史	统招	594.119
2444	西南大学	文史	统招	576.126
2450	西南政法大学	文史	统招	577.121
2478	西南大学(荣昌校区)	文史	统招	559.118
2479	四川大学	文史	统招	594.12
2480	西南交通大学	文史	统招	573.116
2481	电子科技大学	文史	统招	582.117
2502	西南财经大学	文史	统招	575.123
2555	贵州大学	文史	统招	562.124
2605	云南大学	文史	统招	569.123
2664	西北大学	文史	统招	572.118
2665	西安交通大学	文史	统招	594.125
2666	西北工业大学	文史	统招	580.123
2668	西安电子科技大学	文史	统招	570.122
2673	陕西科技大学	文史	统招	556.11
2675	长安大学	文史	统招	569.125
2676	西北农林科技大学	文史	统招	570.113
2678	陕西师范大学	文史	统招	579.124
2733	兰州大学	文史	统招	575.12
2788	宁夏大学	文史	统招	555.117
2805	石河子大学	文史	统招	544.126
6001	山西大学	文史	统招	548.12
6004	太原理工大学	文史	统招	556.111
6005	山西农业大学	文史	统招	545.114
6015	山西财经大学	文史	统招	557.118
6016	山西中医药大学	文史	统招	556.112
16	空军军医大学	理工	统招	591.12
1001	北京大学	理工	统招	665.138
1002	中国人民大学	理工	统招	645.128
1003	清华大学	理工	统招	666.127
1004	北京交通大学	理工	统招	580.1
1005	北京工业大学	理工	统招	580.118
1006	北京航空航天大学	理工	统招	636.13
1007	北京理工大学	理工	统招	622.128
1008	北京科技大学	理工	统招	582.119
1010	北京化工大学	理工	统招	570.119
1013	北京邮电大学	理工	统招	609.13
1018	中国农业大学	理工	统招	574.125
1020	北京林业大学	理工	统招	560.097
1022	首都医科大学	理工	统招	596
1023	北京中医药大学	理工	统招	556.11
1024	北京师范大学	理工	统招	618.135
1025	首都师范大学	理工	统招	581.121
1027	北京外国语大学	理工	统招	588.104
1028	北京第二外国语学院	理工	统招	562.11
1029	北京语言大学	理工	统招	560.119
1030	中国传媒大学	理工	统招	549.105
1031	中央财经大学	理工	统招	608.122
1032	对外经济贸易大学	理工	统招	574.12
1038	北京体育大学	理工	统招	552.12
1039	中央民族大学	理工	统招	579.101
1040	中国政法大学	理工	统招	596
1041	华北电力大学(北京)	理工	统招	576.108
1048	中国矿业大学(北京)	理工	统招	557.122
1049	中国石油大学(北京)	理工	统招	559.124
1050	中国地质大学(北京)	理工	统招	557.121
1069	北京大学医学部	理工	统招	652.13
1071	北京邮电大学(宏福校区)	理工	统招	576.122
1072	南开大学	理工	统招	617
1073	天津大学	理工	统招	604.134
1075	天津工业大学	理工	统招	539.089
1079	天津医科大学	理工	统招	569.119
1080	天津中医药大学	理工	统招	555.095
1087	河北工业大学	理工	统招	563.113
1119	华北电力大学(保定)	理工	统招	570.128
1125	河北医科大学	理工	统招	584.128
1139	燕山大学	理工	统招	548.106
1200	东北大学秦皇岛分校	理工	统招	566.132
1206	内蒙古大学	理工	统招	532.102
1251	辽宁大学	理工	统招	555.113
1252	大连理工大学	理工	统招	589.126
1256	东北大学	理工	统招	580.117
1262	大连海事大学	理工	统招	553.114
1266	沈阳农业大学	理工	统招	507
1268	中国医科大学	理工	统招	561.118
1270	大连医科大学	理工	统招	601.134
1280	东北财经大学	理工	统招	562.111
1330	大连理工大学(盘锦校区)	理工	统招	564.116
1333	吉林大学	理工	统招	580.121
1334	延边大学	理工	统招	524.105
1342	东北师范大学	理工	统招	557
1378	哈尔滨工业大学	理工	统招	612
1380	哈尔滨工程大学	理工	统招	565.1
1382	东北石油大学	理工	统招	508.108
1385	东北农业大学	理工	统招	527.104
1386	东北林业大学	理工	统招	533.109
1387	哈尔滨医科大学	理工	统招	557.125
1446	复旦大学	理工	统招	653.142
1447	同济大学	理工	统招	632.14
1448	上海交通大学	理工	统招	663.14
1449	华东理工大学	理工	统招	573.107
1452	东华大学	理工	统招	576.111
1456	上海海洋大学	理工	统招	531
1457	上海中医药大学	理工	统招	563.123
1458	华东师范大学	理工	统招	609.127
1460	上海外国语大学	理工	统招	594
1461	上海财经大学	理工	统招	576.125
1465	华东政法大学	理工	统招	566.116
1467	上海大学	理工	统招	587.127
1488	复旦大学医学院	理工	统招	653.138
1489	上海交通大学医学院	理工	统招	649.126
1490	南京大学	理工	统招	644.13
1491	苏州大学	理工	统招	577.121
1492	东南大学	理工	统招	614
1493	南京航空航天大学	理工	统招	587.097
1494	南京理工大学	理工	统招	575.102
1496	中国矿业大学	理工	统招	553.12
1499	南京邮电大学	理工	统招	569.111
1500	河海大学	理工	统招	570.117
1501	江南大学	理工	统招	567.097
1502	南京林业大学	理工	统招	546.095
1503	江苏大学	理工	统招	547.09
1504	南京信息工程大学	理工	统招	557.118
1508	南京农业大学	理工	统招	553.114
1511	南京中医药大学	理工	统招	549.119
1512	中国药科大学	理工	统招	560.106
1513	南京师范大学	理工	统招	571.122
1603	中国人民大学(苏州校区)	理工	统招	605.126
1607	浙江大学	理工	统招	649.125
1635	宁波大学	理工	统招	562.109
1677	浙江大学医学院	理工	统招	629.13
1679	安徽大学	理工	统招	560.117
1680	中国科学技术大学	理工	统招	645.126
1681	合肥工业大学	理工	统招	561.111
1768	合肥工业大学(宣城校区)	理工	统招	554.109
1770	厦门大学	理工	统招	603.133
1772	福州大学	理工	统招	559.114
1824	南昌大学	理工	统招	554.119
1894	山东大学	理工	统招	583.118
1895	中国海洋大学	理工	统招	578.122
1897	中国石油大学(华东)	理工	统招	556.108
1998	北京交通大学(威海校区)	理工	统招	547
1999	哈尔滨工业大学(威海)	理工	统招	585.126
2000	山东大学威海分校	理工	统招	579.129
2003	郑州大学	理工	统招	561.104
2014	河南大学	理工	统招	526.102
2096	武汉大学	理工	统招	617.14
2097	华中科技大学	理工	统招	617.136
2101	中国地质大学(武汉)	理工	统招	560.111
2104	武汉理工大学	理工	统招	572.119
2106	华中农业大学	理工	统招	552.126
2108	华中师范大学	理工	统招	572.097
2115	中南财经政法大学	理工	统招	581.121
2185	湘潭大学	理工	统招	545.092
2187	湖南大学	理工	统招	587.125
2188	中南大学	理工	统招	592.117
2194	湖南师范大学	理工	统招	558.124
2283	中山大学	理工	统招	607.109
2284	暨南大学	理工	统招	571.103
2286	华南理工大学	理工	统招	603.121
2287	华南农业大学	理工	统招	524.106
2291	广州中医药大学	理工	统招	572.105
2293	华南师范大学	理工	统招	562.107
2318	广东外语外贸大学	理工	统招	555.105
2323	南方医科大学	理工	统招	575.125
2377	广西大学	理工	统招	537.117
2381	广西医科大学	理工	统招	556.124
2429	海南大学	理工	统招	536.113
2440	重庆大学	理工	统招	590.126
2444	西南大学	理工	统招	562.115
2450	西南政法大学	理工	统招	567.119
2478	西南大学(荣昌校区)	理工	统招	530.106
2479	四川大学	理工	统招	596.124
2480	西南交通大学	理工	统招	573.115
2481	电子科技大学	理工	统招	610.131
2482	西南石油大学	理工	统招	532.092
2483	成都理工大学	理工	统招	547.115
2489	四川农业大学	理工	统招	524.108
2502	西南财经大学	理工	统招	567.115
2553	电子科技大学(沙河校区)	理工	统招	602.117
2555	贵州大学	理工	统招	532.104
2605	云南大学	理工	统招	553.106
2664	西北大学	理工	统招	568.117
2665	西安交通大学	理工	统招	626
2666	西北工业大学	理工	统招	602.113
2668	西安电子科技大学	理工	统招	594.121
2673	陕西科技大学	理工	统招	534.111
2675	长安大学	理工	统招	560.121
2676	西北农林科技大学	理工	统招	556.116
2678	陕西师范大学	理工	统招	568.117
2733	兰州大学	理工	统招	572.107
2777	青海大学	理工	统招	522.106
2788	宁夏大学	理工	统招	529.109
2802	新疆大学	理工	统招	527.1
2805	石河子大学	理工	统招	511.097
2837	中国石油大学(北京)克拉玛依校区	理工	统招	508.092
6001	山西大学	理工	统招	525.093
6003	中北大学	理工	统招	507
6004	太原理工大学	理工	统招	535.12
6005	山西农业大学	理工	统招	507
6006	山西医科大学	理工	统招	564.126
6015	山西财经大学	理工	统招	546.113
6016	山西中医药大学	理工	统招	546.116
