# Supplementary material for: A competition model for prediction of admission scores of colleges and universities in Chinese college entrance examination
Source: PLoS One. 2022 Oct 28;17(10):e0274221. doi: 10.1371/journal.pone.0274221 (PMC9616212; doi:10.1371/journal.pone.0274221)
Supplement: S1 Dataset — (ZIP) [file pone.0274221.s001.zip › Gaokao-Dataset/2020-1A.xlsx]

## Sheet: Sheet1
院校代码	院校名称	科类	计划性质	最低分
1001	北京大学	文史	统招	638.123
1002	中国人民大学	文史	统招	627.128
1003	清华大学	文史	统招	646.138
1004	北京交通大学	文史	统招	590.123
1007	北京理工大学	文史	统招	595.118
1008	北京科技大学	文史	统招	582.124
1010	北京化工大学	文史	统招	576
1013	北京邮电大学	文史	统招	574.118
1018	中国农业大学	文史	统招	590.124
1020	北京林业大学	文史	统招	580.12
1023	北京中医药大学	文史	统招	577.116
1024	北京师范大学	文史	统招	610.127
1027	北京外国语大学	文史	统招	594.126
1028	北京第二外国语学院	文史	统招	571.121
1029	北京语言大学	文史	统招	574.125
1030	中国传媒大学	文史	统招	593.124
1031	中央财经大学	文史	统招	597.122
1032	对外经济贸易大学	文史	统招	603.117
1038	北京体育大学	文史	统招	571.123
1039	中央民族大学	文史	统招	589.13
1040	中国政法大学	文史	统招	605.121
1041	华北电力大学(北京)	文史	统招	579.122
1048	中国矿业大学(北京)	文史	统招	574.118
1049	中国石油大学(北京)	文史	统招	573.129
1050	中国地质大学(北京)	文史	统招	572.117
1072	南开大学	文史	统招	608.117
1073	天津大学	文史	统招	601.128
1087	河北工业大学	文史	统招	570.118
1119	华北电力大学(保定)	文史	统招	569.127
1139	燕山大学	文史	统招	557.119
1200	东北大学秦皇岛分校	文史	统招	577.116
1206	内蒙古大学	文史	统招	559.115
1251	辽宁大学	文史	统招	573.112
1256	东北大学	文史	统招	582.119
1262	大连海事大学	文史	统招	570.115
1280	东北财经大学	文史	统招	577
1333	吉林大学	文史	统招	592.121
1334	延边大学	文史	统招	554.112
1342	东北师范大学	文史	统招	576.117
1378	哈尔滨工业大学	文史	统招	586.126
1385	东北农业大学	文史	统招	559.12
1386	东北林业大学	文史	统招	565.119
1387	哈尔滨医科大学	文史	统招	551.11
1446	复旦大学	文史	统招	629.122
1447	同济大学	文史	统招	606.122
1448	上海交通大学	文史	统招	636.131
1458	华东师范大学	文史	统招	605.124
1460	上海外国语大学	文史	统招	576.121
1461	上海财经大学	文史	统招	602.118
1465	华东政法大学	文史	统招	582.117
1467	上海大学	文史	统招	591.126
1490	南京大学	文史	统招	622.129
1491	苏州大学	文史	统招	582.129
1492	东南大学	文史	统招	600.118
1493	南京航空航天大学	文史	统招	582
1496	中国矿业大学	文史	统招	570.117
1500	河海大学	文史	统招	579.11
1501	江南大学	文史	统招	574.125
1503	江苏大学	文史	统招	566.125
1504	南京信息工程大学	文史	统招	569.118
1508	南京农业大学	文史	统招	573.122
1511	南京中医药大学	文史	统招	579.116
1512	中国药科大学	文史	统招	570.12
1513	南京师范大学	文史	统招	578.121
1603	中国人民大学(苏州校区)	文史	统招	591.125
1607	浙江大学	文史	统招	620.127
1679	安徽大学	文史	统招	574.122
1681	合肥工业大学	文史	统招	568.117
1768	合肥工业大学(宣城校区)	文史	统招	566.127
1770	厦门大学	文史	统招	605.125
1772	福州大学	文史	统招	574.112
1824	南昌大学	文史	统招	571.118
1894	山东大学	文史	统招	593.119
1895	中国海洋大学	文史	统招	585.114
2000	山东大学威海分校	文史	统招	586.116
2003	郑州大学	文史	统招	576.115
2014	河南大学	文史	统招	562.112
2096	武汉大学	文史	统招	616.132
2101	中国地质大学(武汉)	文史	统招	572.12
2104	武汉理工大学	文史	统招	573.123
2106	华中农业大学	文史	统招	571.126
2108	华中师范大学	文史	统招	584.126
2115	中南财经政法大学	文史	统招	586.118
2185	湘潭大学	文史	统招	561.124
2187	湖南大学	文史	统招	590.114
2188	中南大学	文史	统招	591.127
2194	湖南师范大学	文史	统招	576.11
2283	中山大学	文史	统招	591.115
2284	暨南大学	文史	统招	583.105
2286	华南理工大学	文史	统招	587.13
2287	华南农业大学	文史	统招	563.114
2291	广州中医药大学	文史	统招	579.121
2293	华南师范大学	文史	统招	576.119
2318	广东外语外贸大学	文史	统招	571.104
2323	南方医科大学	文史	统招	563.113
2429	海南大学	文史	统招	568.118
2440	重庆大学	文史	统招	592.117
2444	西南大学	文史	统招	580.117
2450	西南政法大学	文史	统招	584.124
2478	西南大学(荣昌校区)	文史	统招	561.117
2479	四川大学	文史	统招	597.127
2480	西南交通大学	文史	统招	578.115
2481	电子科技大学	文史	统招	588.129
2502	西南财经大学	文史	统招	585.118
2555	贵州大学	文史	统招	565.123
2605	云南大学	文史	统招	572.122
2664	西北大学	文史	统招	580.117
2665	西安交通大学	文史	统招	601.125
2666	西北工业大学	文史	统招	586.116
2668	西安电子科技大学	文史	统招	573.124
2673	陕西科技大学	文史	统招	556.122
2675	长安大学	文史	统招	572.114
2676	西北农林科技大学	文史	统招	574.115
2678	陕西师范大学	文史	统招	580.113
2733	兰州大学	文史	统招	582.119
2788	宁夏大学	文史	统招	558.115
2805	石河子大学	文史	统招	542.12
6001	山西大学	文史	统招	555.121
6004	太原理工大学	文史	统招	561
6005	山西农业大学	文史	统招	549.115
6015	山西财经大学	文史	统招	557.112
6016	山西中医药大学	文史	统招	559.129
20	空军军医大学	理工	统招	614.116
1001	北京大学	理工	统招	683.132
1002	中国人民大学	理工	统招	667.139
1003	清华大学	理工	统招	682.135
1004	北京交通大学	理工	统招	611.131
1005	北京工业大学	理工	统招	611
1006	北京航空航天大学	理工	统招	659.144
1007	北京理工大学	理工	统招	649.133
1008	北京科技大学	理工	统招	606.13
1010	北京化工大学	理工	统招	599.125
1013	北京邮电大学	理工	统招	633.124
1018	中国农业大学	理工	统招	611.123
1020	北京林业大学	理工	统招	590.122
1022	首都医科大学	理工	统招	622.13
1023	北京中医药大学	理工	统招	590.118
1024	北京师范大学	理工	统招	641.133
1025	首都师范大学	理工	统招	607.119
1027	北京外国语大学	理工	统招	622.119
1028	北京第二外国语学院	理工	统招	582.112
1029	北京语言大学	理工	统招	576.111
1030	中国传媒大学	理工	统招	604.121
1031	中央财经大学	理工	统招	621.132
1032	对外经济贸易大学	理工	统招	631.135
1038	北京体育大学	理工	统招	581.113
1039	中央民族大学	理工	统招	608.114
1040	中国政法大学	理工	统招	624.126
1041	华北电力大学(北京)	理工	统招	606.132
1048	中国矿业大学(北京)	理工	统招	588.118
1049	中国石油大学(北京)	理工	统招	591.116
1050	中国地质大学(北京)	理工	统招	585.124
1069	北京大学医学部	理工	统招	674.138
1071	北京邮电大学(宏福校区)	理工	统招	605
1072	南开大学	理工	统招	647.119
1073	天津大学	理工	统招	635.131
1075	天津工业大学	理工	统招	572.113
1079	天津医科大学	理工	统招	593.116
1080	天津中医药大学	理工	统招	585
1087	河北工业大学	理工	统招	596.123
1119	华北电力大学(保定)	理工	统招	596.099
1125	河北医科大学	理工	统招	611.127
1139	燕山大学	理工	统招	573.119
1200	东北大学秦皇岛分校	理工	统招	597.126
1206	内蒙古大学	理工	统招	562.096
1251	辽宁大学	理工	统招	585.115
1252	大连理工大学	理工	统招	616
1256	东北大学	理工	统招	612.111
1262	大连海事大学	理工	统招	587.116
1266	沈阳农业大学	理工	统招	537
1268	中国医科大学	理工	统招	592.112
1270	大连医科大学	理工	统招	615.135
1280	东北财经大学	理工	统招	594.1
1330	大连理工大学(盘锦校区)	理工	统招	594.125
1333	吉林大学	理工	统招	612.125
1334	延边大学	理工	统招	557.117
1342	东北师范大学	理工	统招	587.117
1378	哈尔滨工业大学	理工	统招	641.126
1380	哈尔滨工程大学	理工	统招	598.121
1382	东北石油大学	理工	统招	539.121
1385	东北农业大学	理工	统招	561.107
1386	东北林业大学	理工	统招	566.114
1387	哈尔滨医科大学	理工	统招	583.128
1446	复旦大学	理工	统招	679.128
1447	同济大学	理工	统招	657.137
1448	上海交通大学	理工	统招	680.133
1449	华东理工大学	理工	统招	606.127
1452	东华大学	理工	统招	598.119
1456	上海海洋大学	理工	统招	563.127
1457	上海中医药大学	理工	统招	600
1458	华东师范大学	理工	统招	636.127
1460	上海外国语大学	理工	统招	620.117
1461	上海财经大学	理工	统招	634.132
1465	华东政法大学	理工	统招	602.129
1467	上海大学	理工	统招	610.134
1488	复旦大学医学院	理工	统招	675.136
1489	上海交通大学医学院	理工	统招	672.14
1490	南京大学	理工	统招	665.138
1491	苏州大学	理工	统招	600.125
1492	东南大学	理工	统招	641.126
1493	南京航空航天大学	理工	统招	610.125
1494	南京理工大学	理工	统招	608.127
1496	中国矿业大学	理工	统招	585.096
1499	南京邮电大学	理工	统招	597.12
1500	河海大学	理工	统招	600.117
1501	江南大学	理工	统招	591.121
1502	南京林业大学	理工	统招	579
1503	江苏大学	理工	统招	570.104
1504	南京信息工程大学	理工	统招	586.119
1508	南京农业大学	理工	统招	582.118
1511	南京中医药大学	理工	统招	587.122
1512	中国药科大学	理工	统招	587.119
1513	南京师范大学	理工	统招	595.134
1603	中国人民大学(苏州校区)	理工	统招	615.131
1607	浙江大学	理工	统招	665.138
1635	宁波大学	理工	统招	595.124
1677	浙江大学医学院	理工	统招	658.132
1679	安徽大学	理工	统招	594.116
1680	中国科学技术大学	理工	统招	666.129
1681	合肥工业大学	理工	统招	591.124
1768	合肥工业大学(宣城校区)	理工	统招	583.12
1770	厦门大学	理工	统招	634.125
1772	福州大学	理工	统招	591.113
1824	南昌大学	理工	统招	585.121
1894	山东大学	理工	统招	621.126
1895	中国海洋大学	理工	统招	610.119
1897	中国石油大学(华东)	理工	统招	589.135
1998	北京交通大学(威海校区)	理工	统招	575.118
1999	哈尔滨工业大学(威海)	理工	统招	619.112
2000	山东大学威海分校	理工	统招	611.121
2003	郑州大学	理工	统招	595.12
2014	河南大学	理工	统招	563.104
2096	武汉大学	理工	统招	643.123
2097	华中科技大学	理工	统招	644.127
2101	中国地质大学(武汉)	理工	统招	586.121
2104	武汉理工大学	理工	统招	599.128
2106	华中农业大学	理工	统招	582.108
2108	华中师范大学	理工	统招	601.117
2115	中南财经政法大学	理工	统招	602.124
2185	湘潭大学	理工	统招	568.115
2187	湖南大学	理工	统招	611.123
2188	中南大学	理工	统招	616.128
2194	湖南师范大学	理工	统招	591.123
2283	中山大学	理工	统招	634.131
2284	暨南大学	理工	统招	603.122
2286	华南理工大学	理工	统招	630.112
2287	华南农业大学	理工	统招	556.127
2291	广州中医药大学	理工	统招	599.136
2293	华南师范大学	理工	统招	595.118
2318	广东外语外贸大学	理工	统招	581.127
2323	南方医科大学	理工	统招	579.116
2377	广西大学	理工	统招	568.124
2381	广西医科大学	理工	统招	586.12
2429	海南大学	理工	统招	569.096
2440	重庆大学	理工	统招	620.111
2444	西南大学	理工	统招	593.122
2450	西南政法大学	理工	统招	598.11
2478	西南大学(荣昌校区)	理工	统招	560.095
2479	四川大学	理工	统招	626.123
2480	西南交通大学	理工	统招	603.131
2481	电子科技大学	理工	统招	639.132
2482	西南石油大学	理工	统招	565.106
2483	成都理工大学	理工	统招	581.126
2489	四川农业大学	理工	统招	562.109
2502	西南财经大学	理工	统招	610.118
2553	电子科技大学(沙河校区)	理工	统招	632.135
2555	贵州大学	理工	统招	564.103
2605	云南大学	理工	统招	585.105
2664	西北大学	理工	统招	596.124
2665	西安交通大学	理工	统招	653.119
2666	西北工业大学	理工	统招	629.133
2668	西安电子科技大学	理工	统招	624.13
2673	陕西科技大学	理工	统招	564.112
2675	长安大学	理工	统招	588.118
2676	西北农林科技大学	理工	统招	586.128
2678	陕西师范大学	理工	统招	596.12
2733	兰州大学	理工	统招	605.133
2777	青海大学	理工	统招	557.108
2788	宁夏大学	理工	统招	564
2802	新疆大学	理工	统招	553.119
2805	石河子大学	理工	统招	541.107
2837	中国石油大学(北京)克拉玛依校区	理工	统招	544.12
6001	山西大学	理工	统招	563.102
6003	中北大学	理工	统招	537
6004	太原理工大学	理工	统招	569.116
6005	山西农业大学	理工	统招	537
6006	山西医科大学	理工	统招	595
6015	山西财经大学	理工	统招	569.109
6016	山西中医药大学	理工	统招	577.124
